# Supplementary material for: The telomere lengthening conundrum – it could be biology
Source: Aging Cell. 2016 Dec 12;16(2):312–9. doi: 10.1111/acel.12555 (PMC5334537; doi:10.1111/acel.12555)
Supplement: Supplementary file 3 — Table S1. Data from the empirical studies analysed by Steenstrup et al. (2013a) and in the current paper (required by R script S2). [file ACEL-16-312-s003.csv]

study	N	FU	TLb	TLb.sd	TLfu	Tlfu.sd	method	CV	rep	change	ObsGainers	low95CI	high95CI	PredGainersSteenstrup
Gardner et al 2005	70	11.5	7.58	774	7.22	794	SB	1.5	2	31.3	7.9	2.8	16.8	0.1
Martin-Ruiz et al a	67	3.7					qPCR
Martin-Ruiz et al b	14	12.9					qPCR
Aviv et al 2009	635	5.9	7.45	777	7.23	772	SB	1.4	2	40.7	11.2	8.8	13.9	1
Ehrlenbach et al 2009	510	10	8.02		7.44		qPCR	0.9	1	45.5	15.9	12.8	19.3	0
Nordfjall et al 2009	959	10					qPCR	6			34	31	37
Epel et al 2009	134	2.5	4.7		4.7		qPCR	7			47	38	56
Farzaneh-Far et al 2010	608	5	5.5	528	5.29	355	qPCR	3.7	1	42	39	35	43	22.8
Chen et al 2011 a	271	5.8	7.37	680	7.18	702	SB	2.4	2	31.4	14.4	10.4	19.1	14.8
Chen et al 2011 b	271	6.6	7.18	702	6.94	685	SB	2.4	2	33.5	10.7	7.3	15	9.6
Chen et al 2011 c	271	12.4	7.37	680	6.94	685	SB	2.4	2	32.2	1.5	0.4	3.7	1
Svenson et al 2011	50	0.5	0.578		0.577		qPCR	6	1	0.001	50	36	64	50
Kark et al 2012	609	13.1	7.33	664	7	627	SB	2.2	2	25.2	3	1.8	4.7	1.8
Shalev et al 2012	236	5	1.08		0.96		qPCR			0.024	16.9	12.4	22.74
Steenstrup et al 2013	80	10.9	5.84		5.51		SB	2.8	2	30.8	7.5	2.8	15.6	1.7
