# Supplementary material for: The telomere lengthening conundrum – it could be biology
Source: Aging Cell. 2016 Dec 12;16(2):312–9. doi: 10.1111/acel.12555 (PMC5334537; doi:10.1111/acel.12555)
Supplement: Supplementary file 4 — R script S1. An R function to generate and plot true and measured TLs. [file ACEL-16-312-s004.R]

# A computational model of telomere attrition

# Revised August 22nd 2016 to save true TLs as well as measured TLs in the long-thin data set
# Revised August 23rd 2016 to allow different data formats to be returned
# Revised September 6th 2016 to remove plotting function
# Revised September 7th to add possibility of truncation of stress.attrition.sd distribution to stop any true lengthening. Not used in the paper.
# Final revision October 12th for final published version

# written by Melissa Bateson


# This version of the model has only one source of annual telomere attrition named "stress.attrition" in this script.
# The model allows the possibility of variation in annual attrition and autocorrelation, r, between attrition in subsequent years.

# This script produces an R function to return the simulated dataset in either:
# (1) a matrix of the measured TLs (rows are subjects and columns are years; obtained by setting long.thin=FALSE), or

# (2) a long-thin format data frame (obtaine by setting long.thin=TRUE) with the following columns:
# "year"                  
# "subject"
# "trueTL" This is the true TL in bp
# "measuredTL"  This is the measured TL in bp   (note that if CV is set to 0 then this is the true TL)       
# "trueTLloss"  This is the true TL loss from baseline  (note that negative values indicate TL lengthening)        
# "obsTLloss"   This is the observed TL loss from baseline (i.e. TL in year 0)        
# "obsPCloss"   This is the percentage observed TL loss from baseline         
# "max.years"   The value of y[max] used in the simulation          
# "baselineTL.mean"       The value of mu[b] used
# "baselineTL.sd"         The value of sigma[b] used
# "stress.attrition.mean"  The value of mu[a] used
# "stress.attrition.sd"   The value of sigma[a] used
# "CV"            The value of CV used        
# "n"             The number of individuals in the simulation        
# "r"          The value of r used


##### An R function to generate the TL data ########

generate.TL.data = function(
  max.years = 15, # the maximum follow up interval (y[max] in the paper)
  baselineTL.mean = 7000, # the mean of the TL distribution at baseline (mu[b] in the paper)
  baselineTL.sd = 700, # the sd of the TL distribution at baseline (sigma[b] in the paper)
  stress.attrition.mean = 30, # mean annual attrition in bp (mu[a] in the paper)
  stress.attrition.sd = 100, # sd of annual attrition in bp (sigma[a] in the paper)
  CV = 0, # Coefficient of variation of measurement error distribution as a percentage
  n = 10000, # the number of individuals in the simulation
  r = 0, # correlation between attrition in successive years due to stress (0-1)
  long.thin = TRUE, # Format of data returned: if set to FALSE returns the matrix of measured TLs
  truncate = FALSE # If set to TRUE the distribution of stress.attrition.sd is truncated to prevent true lengthening (only works with r=0 or r=1)
){
 
  require(tidyr) 

if (truncate == TRUE & r > 0 & r < 1) {
  print("Warning: Function not set up for truncate = TRUE with values of r not equal to 0 or 1")
  return()}
  
CV = CV/100 # convert % to a proportion
  
  
# generate the starting population of individuals: an array of n rows x max.years columns+1 (for the baseline)
telomere.lengths = array(, dim = c(n, max.years+1)) # make an empty array for the TL data
telomere.lengths[,1] = rnorm(n,baselineTL.mean,baselineTL.sd) # fill the first column with baseline values of TL
  
# generate the TL values at yearly follow up points
# calculate annual attrition
# in the first year this is just drawn from the specified distribution

attrition = rnorm(n,stress.attrition.mean,stress.attrition.sd)
if (truncate == FALSE) annual.attrition = attrition else {
  attrition[attrition < 0] = 0
  annual.attrition = attrition
}
  
for(i in 2:(max.years+1)) {
  telomere.lengths[,i] = telomere.lengths[,i-1] - annual.attrition
  # Now calculate the annual attrition for the next year (this is equation 1 in the paper)
  if (truncate == FALSE & r<1) {annual.attrition = r*attrition + sqrt(1-r^2)*rnorm(n,mean=stress.attrition.mean*(1-r)/sqrt(1-r^2),sd=stress.attrition.sd) }
  if (truncate == TRUE & r == 0) {
    attrition = rnorm(n,stress.attrition.mean,stress.attrition.sd)
    attrition[attrition < 0] = 0
    annual.attrition = attrition
  }
}

# calculate true annual attrition from baseline: positive values = attrition; negative values = growth
true.attrition = array(,dim = c(n,max.years)) # make an empty array for the attrition measures
true.attrition = telomere.lengths[,1] - telomere.lengths[,2:(max.years+1)]


# measure TL with a defined CV
# note that CV = sd/mean therefore sd = CV*mean
measured.TL = array(, dim = c(n, max.years+1)) # make an empty array for the TL measurement data
for (i in 1:n){
  for (j in 1:(max.years+1)){
    measured.TL[i,j] = rnorm(1,mean=telomere.lengths[i,j],sd=abs(telomere.lengths[i,j]*CV)) # abs stops negative sds
  }
}

if (long.thin == FALSE) return(measured.TL) else {

# calculate observed yearly attrition from baseline: positive values = attrition; negative values = growth
attrition = array(,dim = c(n,max.years)) # make an empty array for the attrition measures
attrition = measured.TL[,1] - measured.TL[,2:(max.years+1)]

PC.attrition = array(,dim = c(n,max.years)) # make an empty array for the % attrition measures
PC.attrition = 100*attrition/measured.TL[,1] # calculate % attrition from baseline

# Make a long thin data frame suitible for plotting
# first add the true TL data
data = as.data.frame(t(telomere.lengths))
colnames(data)= c(1:n)
year = 0:(max.years)
data$year = year
TL.data1 = gather(data,subject,trueTL,1:n)
# second add the measured TL data
data = as.data.frame(t(measured.TL))
colnames(data)= c(1:n)
year = 0:(max.years)
data$year = year
TL.data2 = gather(data,subject,measuredTL,1:n)
# merge the true and measured TL data frames
TL.data = merge(TL.data1, TL.data2, all.x = TRUE)
# now add the true attrition data
data4 = as.data.frame(t(true.attrition))
colnames(data4)= c(1:n)
year = 1:(max.years)
data4$year = year
Loss.data = gather(data4,subject,trueTLloss,1:n)
# now add the observed attrition data
data2 = as.data.frame(t(attrition))
colnames(data2)= c(1:n)
year = 1:(max.years)
data2$year = year
Obs.Loss.data = gather(data2,subject,obsTLloss,1:n)
Loss.data = merge(Loss.data,Obs.Loss.data)
# now add the % observed attrition data
data3 = as.data.frame(t(PC.attrition))
colnames(data3)= c(1:n)
year = 1:(max.years)
data3$year = year
PC.Loss.data = gather(data3,subject,obsPCloss,1:n)
Loss.data = merge(Loss.data, PC.Loss.data)

# merge the main data with the loss data data frames
TL.data = merge(TL.data, Loss.data, all.x = TRUE)

#convert subject to a number
TL.data$subject = as.integer(as.character(TL.data$subject))
# add in columns with parameter values from simulation
TL.data$max.years = max.years
TL.data$baselineTL.mean = baselineTL.mean
TL.data$baselineTL.sd = baselineTL.sd
TL.data$stress.attrition.mean = stress.attrition.mean
TL.data$stress.attrition.sd = stress.attrition.sd
TL.data$CV = CV*100
TL.data$n = n
TL.data$r = r

return(TL.data)}

}
